# Supplementary material for: Exploring Ocimum basilicum’s Secondary Metabolites: Inhibition and Molecular Docking against Rhynchophorus ferrugineus for Optimal Action
Source: Plants (Basel). 2024 Feb 8;13(4):491. doi: 10.3390/plants13040491 (PMC10892409; doi:10.3390/plants13040491)
Supplement: Supplementary file 1 [file plants-13-00491-s001.zip]

Archive with 1 entries (1 files):
- plants-2820239-supplementary.pdf
